# Supplementary material for: Revision of the genus Paralipsis Foerster, 1863 (Hymenoptera, Braconidae), with the description of two new species
Source: Zookeys. 2016 Jul 21;(606):25–39. doi: 10.3897/zookeys.606.9656 (PMC4978009; doi:10.3897/zookeys.606.9656)
Supplement: XML Treatment for Paralipsis [file zookeys.606.9656-treatment1.xml]

<!DOCTYPE tp:taxon-treatment
  PUBLIC "-//TaxonX//DTD Taxonomic Treatment Publishing DTD v0 20100105//EN" "tax-treatment-NSO.dtd">
<tp:taxon-treatment xmlns:tp="http://www.plazi.org/taxpub"><tp:treatment-meta><kwd-group><label>Taxon classification</label><kwd><named-content content-type="kingdom">Animalia</named-content></kwd><kwd><named-content content-type="order">Hymenoptera</named-content></kwd><kwd><named-content content-type="family">Braconidae</named-content></kwd></kwd-group><mixed-citation publication-type="journal"><person-group><name><surname>van Achterberg</surname><given-names>Cornelis</given-names></name><name><surname>Carrón</surname><given-names>Nilo F. Ortiz de Zugasti</given-names></name></person-group><article-title>Revision of the genus <italic><tp:taxon-name><tp:taxon-name-part taxon-name-part-type="genus">Paralipsis</tp:taxon-name-part></tp:taxon-name></italic> Foerster, 1863 (<tp:taxon-name><tp:taxon-name-part taxon-name-part-type="order">Hymenoptera</tp:taxon-name-part></tp:taxon-name>, <tp:taxon-name><tp:taxon-name-part taxon-name-part-type="family">Braconidae</tp:taxon-name-part></tp:taxon-name>), with the description of two new species</article-title><source>Zookeys</source><day>21</day><month>7</month><year>2016</year><volume>2016</volume><issue>606</issue><fpage>25</fpage><lpage>39</lpage><pub-id pub-id-type="doi">10.3897/zookeys.606.9656</pub-id></mixed-citation></tp:treatment-meta><tp:nomenclature><tp:taxon-name>
            <tp:taxon-name-part taxon-name-part-type="genus">Paralipsis</tp:taxon-name-part>
          </tp:taxon-name><tp:taxon-authority>Foerster, 1863</tp:taxon-authority><tp:nomenclature-citation-list><tp:nomenclature-citation><tp:taxon-name>
                <tp:taxon-name-part taxon-name-part-type="genus">Paralipsis</tp:taxon-name-part>
              </tp:taxon-name><comment>Foerster, 1863: 248, 250; <xref ref-type="bibr" rid="B15">Starý 1958</xref>: 85; <xref ref-type="bibr" rid="B8">Mackauer 1968</xref>: 22; <xref ref-type="bibr" rid="B19">Takada 1976</xref>: 1. Type species: <tp:taxon-name><tp:taxon-name-part taxon-name-part-type="genus">Aphidius</tp:taxon-name-part> <tp:taxon-name-part taxon-name-part-type="species">enervis</tp:taxon-name-part></tp:taxon-name> Nees, 1834 (by original designation).</comment></tp:nomenclature-citation><tp:nomenclature-citation><tp:taxon-name>
                <tp:taxon-name-part taxon-name-part-type="genus">Myrmecobosca</tp:taxon-name-part>
              </tp:taxon-name><comment>Maneval, 1940: 9. Type species: <tp:taxon-name><tp:taxon-name-part taxon-name-part-type="genus">Myrmecobosca</tp:taxon-name-part> <tp:taxon-name-part taxon-name-part-type="species">mandibularis</tp:taxon-name-part></tp:taxon-name> Maneval, 1940 (by original designation). Synonymised with <tp:taxon-name><tp:taxon-name-part taxon-name-part-type="genus">Paralipsis</tp:taxon-name-part></tp:taxon-name> Foerster, 1863, by <xref ref-type="bibr" rid="B15">Starý (1958)</xref>.</comment></tp:nomenclature-citation><!--PageBreak--></tp:nomenclature-citation-list></tp:nomenclature><tp:treatment-sec sec-type="diagnosis" id="SECID0EIAAE"><title>Diagnosis.</title><p>Veins r + SR and 1-R1 of fore wing absent and if weakly indicated then continuous with postero-basal border of pterostigma (Fig. <xref ref-type="fig" rid="F1">1</xref>); pterostigma conspicuous and wide triangular (Figs <xref ref-type="fig" rid="F1">1</xref>, <xref ref-type="fig" rid="F2">14</xref>, <xref ref-type="fig" rid="F4">25</xref>); scapus much larger than pedicellus and apically widened (Fig. <xref ref-type="fig" rid="F1">4</xref>); first tergite parallel-sided or weakly widened posteriorly (Figs <xref ref-type="fig" rid="F1">3</xref>, <xref ref-type="fig" rid="F2">11</xref>, <xref ref-type="fig" rid="F3">19</xref>, <xref ref-type="fig" rid="F4">27</xref>); labial palp with 1 segment and maxillary palp with 2 segments; scutellum protuberant, but of ♀ of <italic><tp:taxon-name><tp:taxon-name-part taxon-name-part-type="genus">Paralipsis</tp:taxon-name-part> <tp:taxon-name-part taxon-name-part-type="species">eikoae</tp:taxon-name-part></tp:taxon-name></italic> and of males flattened; mandible strongly narrowed and twisted apically, with two minute apical teeth and with fine ventral carina (Fig. <xref ref-type="fig" rid="F4">22</xref>); fore and middle coxa nearly triangularly enlarged (Fig. <xref ref-type="fig" rid="F4">21</xref>); precoxal sulcus absent; ventrally head with long combined occipital and hypostomal carina (Fig. <xref ref-type="fig" rid="F4">23</xref>); length of body 2.0–2.7 mm.</p><fig id="F1" position="float" orientation="portrait"><label>Figures 1–7.</label><caption><p>
          <italic><tp:taxon-name><tp:taxon-name-part taxon-name-part-type="genus">Paralipsis</tp:taxon-name-part> <tp:taxon-name-part taxon-name-part-type="species">eikoae</tp:taxon-name-part></tp:taxon-name></italic> (Yasumatsu), female, Japan. <bold>1</bold> habitus lateral <bold>2</bold> hind leg <bold>3</bold> first metasomal tergite dorsal <bold>4</bold> antenna <bold>5</bold> fore leg <bold>6</bold> wings <bold>7</bold> mesonotum dorsal.</p></caption><graphic xmlns:xlink="http://www.w3.org/1999/xlink" xlink:href="zookeys-606-025-g001.jpg" position="float" orientation="portrait" xlink:type="simple" id="oo_96732.jpg"/></fig><fig id="F2" position="float" orientation="portrait"><label>Figures 8–15.</label><caption><p>
          <italic><tp:taxon-name><tp:taxon-name-part taxon-name-part-type="genus">Paralipsis</tp:taxon-name-part> <tp:taxon-name-part taxon-name-part-type="species">enervis</tp:taxon-name-part></tp:taxon-name></italic> (Nees), female, Netherlands, but <bold>10–11, 14–15</bold> Germany. <bold>8</bold> hind leg <bold>9</bold> posterior part of mesosoma and first metasomal tergite dorsal <bold>10</bold> mesosoma and first metasomal tergite dorsal <bold>11</bold> first metasomal tergite dorsal <bold>12</bold> antenna <bold>13–14</bold> wings <bold>15</bold> head anterior.</p></caption><graphic xmlns:xlink="http://www.w3.org/1999/xlink" xlink:href="zookeys-606-025-g002.jpg" position="float" orientation="portrait" xlink:type="simple" id="oo_96733.jpg"/></fig><fig id="F3" position="float" orientation="portrait"><label>Figures 16–20.</label><caption><p>
          <italic><tp:taxon-name><tp:taxon-name-part taxon-name-part-type="genus">Paralipsis</tp:taxon-name-part> <tp:taxon-name-part taxon-name-part-type="species">planus</tp:taxon-name-part></tp:taxon-name></italic> van Achterberg, sp. n., female, holotype. <bold>16</bold> hind leg <bold>17</bold> antenna <bold>18</bold> wings <bold>19</bold> first metasomal tergite dorsal <bold>20</bold> apex of antenna.</p></caption><graphic xmlns:xlink="http://www.w3.org/1999/xlink" xlink:href="zookeys-606-025-g003.jpg" position="float" orientation="portrait" xlink:type="simple" id="oo_96734.jpg"/></fig><fig id="F4" position="float" orientation="portrait"><label>Figures 21–27.</label><caption><p>
          <italic><tp:taxon-name><tp:taxon-name-part taxon-name-part-type="genus">Paralipsis</tp:taxon-name-part> <tp:taxon-name-part taxon-name-part-type="species">tibiator</tp:taxon-name-part></tp:taxon-name></italic> van Achterberg &amp; Ortiz de Zugasti, sp. n, female, holotype. <bold>21</bold> habitus lateral <bold>22</bold> head anterior <bold>23</bold> head and mesosoma lateral <bold>24</bold> hind leg <bold>25</bold> wings <bold>26</bold> mesosoma dorsal <bold>27</bold> propodeum and first metasomal tergite dorsal.</p></caption><graphic xmlns:xlink="http://www.w3.org/1999/xlink" xlink:href="zookeys-606-025-g004.jpg" position="float" orientation="portrait" xlink:type="simple" id="oo_96735.jpg"/></fig></tp:treatment-sec><tp:treatment-sec sec-type="biology" id="SECID0E5GAE"><title>Biology.</title><p>Myrmecophylic endoparasitoids of root aphids (<tp:taxon-name><tp:taxon-name-part taxon-name-part-type="family">Aphididae</tp:taxon-name-part></tp:taxon-name>) (<xref ref-type="bibr" rid="B9">Maneval 1940</xref>; <xref ref-type="bibr" rid="B4">Hincks 1949</xref>, <xref ref-type="bibr" rid="B5">1958</xref>; <xref ref-type="bibr" rid="B15">Starý 1958</xref>; <xref ref-type="bibr" rid="B12">Pontin 1960</xref>). Fore wing frequently mutilated, possibly by ants during their stay inside the ant nest.</p></tp:treatment-sec><tp:treatment-sec sec-type="distribution" id="SECID0E4HAE"><title>Distribution.</title><p>Palaearctic; four species, of which two new to science.</p></tp:treatment-sec><tp:treatment-sec sec-type="key" id="SECID0ECIAE"><title>Key to species of <italic><tp:taxon-name><tp:taxon-name-part taxon-name-part-type="genus">Paralipsis</tp:taxon-name-part></tp:taxon-name></italic> Foerster</title><table-wrap content-type="key" position="anchor" orientation="portrait"><table id="TID0ELHAC" rules="all"><tbody><tr><td rowspan="1" colspan="1">1</td><td rowspan="1" colspan="1">Secondfourth segments of fore tarsus about as long as wide in dorsal view and with medium-sized bristles apically (Figs <xref ref-type="fig" rid="F1">1</xref>, <xref ref-type="fig" rid="F2">8</xref>); hind tibia medially and femur subbasally parallel-sided (Figs <xref ref-type="fig" rid="F1">1</xref>, <xref ref-type="fig" rid="F1">2</xref>, <xref ref-type="fig" rid="F2">8</xref>); subapically scapus subparallel-sided in lateral view (Figs <xref ref-type="fig" rid="F1">1</xref>, <xref ref-type="fig" rid="F1">4</xref>, <xref ref-type="fig" rid="F2">12</xref>); [rhinaria absent on fifth antennal segment; pterostigma nearly straight baso-posteriorly (Figs <xref ref-type="fig" rid="F1">1</xref>, <xref ref-type="fig" rid="F1">6</xref>, <xref ref-type="fig" rid="F2">13</xref>, <xref ref-type="fig" rid="F2">14</xref>)]</td><td rowspan="1" colspan="1">
                    <bold>2</bold>
                  </td></tr><tr><td rowspan="1" colspan="1">–</td><td rowspan="1" colspan="1">Secondfourth segments of fore tarsus distinctly longer than wide in dorsal view and with long apical bristles (Figs <xref ref-type="fig" rid="F4">21</xref>, <xref ref-type="fig" rid="F4">24</xref>); hind tibia medially and femur subbasally widened (Figs <xref ref-type="fig" rid="F3">16</xref>, <xref ref-type="fig" rid="F4">24</xref>); scapus distinctly widened dorsally in lateral view (vase-shaped: Figs <xref ref-type="fig" rid="F3">17</xref>, <xref ref-type="fig" rid="F4">21</xref>); [vein 2-1A of fore wing obsolescent or absent (Fig. <xref ref-type="fig" rid="F3">18</xref>); middle antennal segments of ♀ narrowed basally (Figs <xref ref-type="fig" rid="F3">17</xref>, <xref ref-type="fig" rid="F4">21</xref>)]</td><td rowspan="1" colspan="1">
                    <bold>3</bold>
                  </td></tr><tr><td rowspan="1" colspan="1">2</td><td rowspan="1" colspan="1">Scutellum distinctly convex and shiny, smooth (Fig. <xref ref-type="fig" rid="F2">9</xref>); third–fifth antennal segments longer (Fig. <xref ref-type="fig" rid="F2">12</xref>); mesoscutum shiny and mainly smooth (Fig. <xref ref-type="fig" rid="F2">10</xref>); middle and hind femora and tibiae slenderer, hind tibia hardly or not sculptured (Fig. <xref ref-type="fig" rid="F2">8</xref>); vein 2-1A of fore wing largely or entirely sclerotized (Figs <xref ref-type="fig" rid="F2">13–14</xref>); first tergite less slender behind spiracles (Figs <xref ref-type="fig" rid="F2">9</xref>, <xref ref-type="fig" rid="F2">11</xref>); [width of first tergite at level of spiracles of ♀ equal to distance between spiracle and apex of tergite; middle antennal segments of ♀ more or less parallel-sided (Fig. <xref ref-type="fig" rid="F2">12</xref>)]; N &amp; C. Europe</td><td rowspan="1" colspan="1">
                    <bold><italic><tp:taxon-name><tp:taxon-name-part taxon-name-part-type="genus">Paralipsis</tp:taxon-name-part> <tp:taxon-name-part taxon-name-part-type="species">enervis</tp:taxon-name-part></tp:taxon-name></italic></bold> (Nees, 1834)</td></tr><tr><td rowspan="1" colspan="1">–</td><td rowspan="1" colspan="1">Scutellum irregularly flattened and dull, finely sculptured posteriorly (Fig. <xref ref-type="fig" rid="F1">7</xref>); third–fifth antennal segments rather short (Fig. <xref ref-type="fig" rid="F1">4</xref>); mesoscutum largely dull and distinctly finely sculptured (Fig. <xref ref-type="fig" rid="F1">7</xref>); middle and hind femora and tibiae more robust, hind tibia micro-sculptured (Figs <xref ref-type="fig" rid="F1">1-2</xref>); vein 2-1A of fore wing absent (Fig. <xref ref-type="fig" rid="F1">6</xref>); first tergite slender behind spiracles (Fig. <xref ref-type="fig" rid="F1">3</xref>); Japan (Honshu, Kyushu), Far East Russia</td><td rowspan="1" colspan="1">
                    <bold><italic><tp:taxon-name><tp:taxon-name-part taxon-name-part-type="genus">Paralipsis</tp:taxon-name-part> <tp:taxon-name-part taxon-name-part-type="species">eikoae</tp:taxon-name-part></tp:taxon-name></italic></bold> (Yasumatsu, 1951)</td></tr><!--PageBreak--><tr><td rowspan="1" colspan="1">3</td><td rowspan="1" colspan="1">Vertex and mesoscutum with satin sheen and vertex with dense short pubescence between sparse long setae (Fig. <xref ref-type="fig" rid="F4">26</xref>); first tergite more convex and less shiny, its maximum width at level of spiracles of ♀ 0.9 times distance between spiracle and apex of tergite (Fig. <xref ref-type="fig" rid="F4">27</xref>); mesopleuron with satin sheen (Fig. <xref ref-type="fig" rid="F4">23</xref>); antennal segments with adpressed setae (Fig. <xref ref-type="fig" rid="F4">21</xref>); fore basitarsus slender and with shorter setae (Fig. <xref ref-type="fig" rid="F4">21</xref>); hind basitarsus elongate (Fig. <xref ref-type="fig" rid="F4">24</xref>); pterostigma concave baso-posteriorly (Fig. <xref ref-type="fig" rid="F4">25</xref>); fifth antennal segment without distinct rhinaria; SW Europe</td><td rowspan="1" colspan="1">
                    <bold><italic><tp:taxon-name><tp:taxon-name-part taxon-name-part-type="genus">Paralipsis</tp:taxon-name-part> <tp:taxon-name-part taxon-name-part-type="species">tibiator</tp:taxon-name-part></tp:taxon-name></italic> sp. n.</bold>
                  </td></tr><tr><td rowspan="1" colspan="1">–</td><td rowspan="1" colspan="1">Vertex and posteriorly mesoscutum shiny and vertex with sparse short pubescence between long setae; first tergite flat and shiny, its maximum width at level of spiracles of ♀ 0.7 times distance between spiracle and apex of tergite (Fig. <xref ref-type="fig" rid="F3">19</xref>); mesopleuron shiny; antennal segments with long erect setae (Figs <xref ref-type="fig" rid="F3">17</xref>, <xref ref-type="fig" rid="F3">20</xref>); fore basitarsus rather robust and with longer setae; hind basitarsus robust (Fig. <xref ref-type="fig" rid="F3">16</xref>); pterostigma straight baso-posteriorly (Fig. <xref ref-type="fig" rid="F3">18</xref>), but slightly concave in right wing of holotype; few rhinaria present on fifth antennal segment; NW Europe</td><td rowspan="1" colspan="1">
                    <bold><italic><tp:taxon-name><tp:taxon-name-part taxon-name-part-type="genus">Paralipsis</tp:taxon-name-part> <tp:taxon-name-part taxon-name-part-type="species">planus</tp:taxon-name-part></tp:taxon-name></italic> sp. n.</bold>
                  </td></tr></tbody></table></table-wrap></tp:treatment-sec><ref-list><ref id="B15"><mixed-citation xmlns:xlink="http://www.w3.org/1999/xlink" xlink:type="simple">
          <person-group><name name-style="western"><surname>Starý</surname><given-names>P</given-names></name></person-group> (<year>1958</year>) <article-title>A taxonomic revision of some Aphidiine genera with remarks on the subfamily <tp:taxon-name><tp:taxon-name-part taxon-name-part-type="subfamily">Aphidiinae</tp:taxon-name-part></tp:taxon-name> (<tp:taxon-name><tp:taxon-name-part taxon-name-part-type="order">Hymenoptera</tp:taxon-name-part></tp:taxon-name>: <tp:taxon-name><tp:taxon-name-part taxon-name-part-type="family">Braconidae</tp:taxon-name-part></tp:taxon-name>).</article-title> <source>Acta Faunistica Entomologica Musei Nationalis Pragae</source> <volume>4</volume>: <fpage>53</fpage>–<lpage>96</lpage>.</mixed-citation></ref><ref id="B8"><mixed-citation xmlns:xlink="http://www.w3.org/1999/xlink" xlink:type="simple">
          <person-group><name name-style="western"><surname>Mackauer</surname><given-names>M</given-names></name></person-group> (<year>1968</year>) <article-title><tp:taxon-name><tp:taxon-name-part taxon-name-part-type="family">Aphidiidae</tp:taxon-name-part></tp:taxon-name>.</article-title> <source>Hymenopterorum Catalogus</source> (<edition>nova edito</edition>) <volume>3</volume>: <fpage>1</fpage>–<lpage>103</lpage>.</mixed-citation></ref><ref id="B19"><mixed-citation xmlns:xlink="http://www.w3.org/1999/xlink" xlink:type="simple">
          <person-group><name name-style="western"><surname>Takada</surname><given-names>H</given-names></name></person-group> (<year>1976</year>) <article-title>Redescription and some notes on <italic><tp:taxon-name><tp:taxon-name-part taxon-name-part-type="genus">Paralipsis</tp:taxon-name-part> <tp:taxon-name-part taxon-name-part-type="species">eikoae</tp:taxon-name-part></tp:taxon-name></italic> (Yasumatsu) (<tp:taxon-name><tp:taxon-name-part taxon-name-part-type="order">Hymenoptera</tp:taxon-name-part></tp:taxon-name>: <tp:taxon-name><tp:taxon-name-part taxon-name-part-type="family">Aphidiidae</tp:taxon-name-part></tp:taxon-name>).</article-title> <source>Akitu</source> <volume>7</volume>: <fpage>1</fpage>–<lpage>6</lpage>.</mixed-citation></ref><ref id="B9"><mixed-citation xmlns:xlink="http://www.w3.org/1999/xlink" xlink:type="simple">
          <person-group><name name-style="western"><surname>Maneval</surname><given-names>H</given-names></name></person-group> (<year>1940</year>) <article-title>Observations sur un <tp:taxon-name><tp:taxon-name-part taxon-name-part-type="family">Aphidiidae</tp:taxon-name-part></tp:taxon-name> myrmécophile. Description du genre et de l’espèce.</article-title> <source>Bulletin de la Société Linneenne de Lyon</source> <volume>9</volume>: <fpage>9</fpage>–<lpage>14</lpage>.</mixed-citation></ref><ref id="B4"><mixed-citation xmlns:xlink="http://www.w3.org/1999/xlink" xlink:type="simple">
          <person-group><name name-style="western"><surname>Hincks</surname><given-names>WD</given-names></name></person-group> (<year>1949</year>) <article-title>A genus and species of aphidiid new to Sweden from Linné’s garden at Hammarby (Hym. <tp:taxon-name><tp:taxon-name-part taxon-name-part-type="family">Aphidiidae</tp:taxon-name-part></tp:taxon-name>).</article-title> <source>Entomologisk Tidskrift</source> <volume>70</volume>: <fpage>171</fpage>–<lpage>174</lpage>.</mixed-citation></ref><ref id="B5"><mixed-citation xmlns:xlink="http://www.w3.org/1999/xlink" xlink:type="simple">
          <person-group><name name-style="western"><surname>Hincks</surname><given-names>WD</given-names></name></person-group> (<year>1958</year>) <article-title><italic><tp:taxon-name><tp:taxon-name-part taxon-name-part-type="genus">Myrmecobosca</tp:taxon-name-part> <tp:taxon-name-part taxon-name-part-type="species">mandibularis</tp:taxon-name-part></tp:taxon-name></italic> Maneval (Hym. <tp:taxon-name><tp:taxon-name-part taxon-name-part-type="family">Braconidae</tp:taxon-name-part></tp:taxon-name>), a myrmecophilous aphid parasite in Britain.</article-title> <source>Entomologist’s Monthly Magazine</source> <volume>94</volume>: <fpage>20</fpage>–<lpage>21</lpage>.</mixed-citation></ref><ref id="B12"><mixed-citation xmlns:xlink="http://www.w3.org/1999/xlink" xlink:type="simple">
          <person-group><name name-style="western"><surname>Pontin</surname><given-names>AJ</given-names></name></person-group> (<year>1960</year>) <article-title>Some records of predators and parasites adapted to attack aphids attended by ants.</article-title> <source>Entomologist’s Monthly Magazine</source> <volume>95</volume>: <fpage>154</fpage>–<lpage>155</lpage>.</mixed-citation></ref></ref-list></tp:taxon-treatment>
