# Supplementary material for: Revision of the genus Paralipsis Foerster, 1863 (Hymenoptera, Braconidae), with the description of two new species
Source: Zookeys. 2016 Jul 21;(606):25–39. doi: 10.3897/zookeys.606.9656 (PMC4978009; doi:10.3897/zookeys.606.9656)
Supplement: XML Treatment for Paralipsis eikoae [file zookeys.606.9656-treatment2.xml]

<!DOCTYPE tp:taxon-treatment
  PUBLIC "-//TaxonX//DTD Taxonomic Treatment Publishing DTD v0 20100105//EN" "tax-treatment-NSO.dtd">
<tp:taxon-treatment xmlns:tp="http://www.plazi.org/taxpub"><tp:treatment-meta><kwd-group><label>Taxon classification</label><kwd><named-content content-type="kingdom">Animalia</named-content></kwd><kwd><named-content content-type="order">Hymenoptera</named-content></kwd><kwd><named-content content-type="family">Braconidae</named-content></kwd></kwd-group><mixed-citation publication-type="journal"><person-group><name><surname>van Achterberg</surname><given-names>Cornelis</given-names></name><name><surname>Carrón</surname><given-names>Nilo F. Ortiz de Zugasti</given-names></name></person-group><article-title>Revision of the genus <italic><tp:taxon-name><tp:taxon-name-part taxon-name-part-type="genus">Paralipsis</tp:taxon-name-part></tp:taxon-name></italic> Foerster, 1863 (<tp:taxon-name><tp:taxon-name-part taxon-name-part-type="order">Hymenoptera</tp:taxon-name-part></tp:taxon-name>, <tp:taxon-name><tp:taxon-name-part taxon-name-part-type="family">Braconidae</tp:taxon-name-part></tp:taxon-name>), with the description of two new species</article-title><source>Zookeys</source><day>21</day><month>7</month><year>2016</year><volume>2016</volume><issue>606</issue><fpage>25</fpage><lpage>39</lpage><pub-id pub-id-type="doi">10.3897/zookeys.606.9656</pub-id></mixed-citation></tp:treatment-meta><tp:nomenclature><tp:taxon-name>
            <tp:taxon-name-part taxon-name-part-type="genus">Paralipsis</tp:taxon-name-part>
            <tp:taxon-name-part taxon-name-part-type="species">eikoae</tp:taxon-name-part>
          </tp:taxon-name><tp:taxon-authority>(Yasumatsu, 1951)</tp:taxon-authority><xref ref-type="fig" rid="F1">Figs 1–7</xref><tp:nomenclature-citation-list><tp:nomenclature-citation><tp:taxon-name>
                <tp:taxon-name-part taxon-name-part-type="genus">Myrmecobosca</tp:taxon-name-part> <tp:taxon-name-part taxon-name-part-type="species">eikoae</tp:taxon-name-part></tp:taxon-name><comment>Yasumatsu, 1951: 171–174.</comment></tp:nomenclature-citation><tp:nomenclature-citation><tp:taxon-name>
                <tp:taxon-name-part taxon-name-part-type="genus">Paralipsis</tp:taxon-name-part> <tp:taxon-name-part taxon-name-part-type="species">eikoae</tp:taxon-name-part></tp:taxon-name><comment>; <xref ref-type="bibr" rid="B15">Starý 1958</xref>: 89; <xref ref-type="bibr" rid="B22">Yasumatsu 1960</xref>: 57; <xref ref-type="bibr" rid="B8">Mackauer 1968</xref>: 22; <xref ref-type="bibr" rid="B18">Takada 1968</xref>: 91, <xref ref-type="bibr" rid="B19">1976</xref>: 15.</comment></tp:nomenclature-citation></tp:nomenclature-citation-list></tp:nomenclature><tp:treatment-sec sec-type="material" id="SECID0EDVAE"><title>Material.</title><p>1 ♀ (<named-content xmlns:xlink="http://www.w3.org/1999/xlink" content-type="dwc:institutional_code" xlink:type="simple">RMNH</named-content>), “[<bold>Japan</bold>:] Mt. Hiei, 15.v.1996, H. Takada”, “Host: <italic><tp:taxon-name><tp:taxon-name-part taxon-name-part-type="genus">Sappaphis</tp:taxon-name-part> <tp:taxon-name-part taxon-name-part-type="species">piri</tp:taxon-name-part></tp:taxon-name></italic>”, “<italic><tp:taxon-name><tp:taxon-name-part taxon-name-part-type="genus">Paralipsis</tp:taxon-name-part> <tp:taxon-name-part taxon-name-part-type="species">eikoae</tp:taxon-name-part></tp:taxon-name></italic> (Yasumatsu), det. H. Takada, 2015”.</p></tp:treatment-sec><tp:treatment-sec sec-type="diagnosis" id="SECID0EHWAE"><title>Diagnosis.</title><p>This species shares with <italic><tp:taxon-name><tp:taxon-name-part taxon-name-part-type="genus">Paralipsis</tp:taxon-name-part> <tp:taxon-name-part taxon-name-part-type="species">enervis</tp:taxon-name-part></tp:taxon-name></italic> having the secondfourth segments of fore tarsus about as long as wide in dorsal view, the fore tarsus with medium-sized bristles apically (Figs <xref ref-type="fig" rid="F1">1</xref>, <xref ref-type="fig" rid="F2">8</xref>) and the hind tibia medially and femur subbasally parallel-sided (Figs <xref ref-type="fig" rid="F1">1</xref>, <xref ref-type="fig" rid="F1">2</xref>, <xref ref-type="fig" rid="F2">8</xref>). Differs by the dull and posteriorly finely sculptured scutellum (Fig. <xref ref-type="fig" rid="F1">7</xref>), the rather short third–fifth antennal segments (Fig. <xref ref-type="fig" rid="F1">4</xref>), the largely dull and distinctly finely sculptured mesoscutum (Fig. <xref ref-type="fig" rid="F1">7</xref>), the more robust middle and hind femora and tibiae, the micro-sculptured hind tibia (Figs <xref ref-type="fig" rid="F1">1–2</xref>), the vein 2-1A of fore wing absent (Fig. <xref ref-type="fig" rid="F1">6</xref>) and the slenderer first tergite (Fig. <xref ref-type="fig" rid="F1">3</xref>).</p></tp:treatment-sec><tp:treatment-sec sec-type="biology" id="SECID0EDYAE"><title>Biology.</title><p>Parasitoid of root aphids attended by the ants <italic><tp:taxon-name><tp:taxon-name-part taxon-name-part-type="genus">Lasius</tp:taxon-name-part> <tp:taxon-name-part taxon-name-part-type="species">sakagamii</tp:taxon-name-part></tp:taxon-name></italic> Yamauchi &amp; Hayashida, 1970 or <italic><tp:taxon-name><tp:taxon-name-part taxon-name-part-type="genus">Lasius</tp:taxon-name-part> <tp:taxon-name-part taxon-name-part-type="species">japonicus</tp:taxon-name-part></tp:taxon-name></italic> Santschi, 1941 (<xref ref-type="bibr" rid="B23">Yu et al. 2012</xref>, <xref ref-type="bibr" rid="B1">Akino and Yamaoka 1998</xref>). Holotype male was collected from a nest of <italic><tp:taxon-name><tp:taxon-name-part taxon-name-part-type="genus">Lasius</tp:taxon-name-part> <tp:taxon-name-part taxon-name-part-type="species">japonicus</tp:taxon-name-part></tp:taxon-name></italic> (published as <italic><tp:taxon-name><tp:taxon-name-part taxon-name-part-type="genus">Lasius</tp:taxon-name-part> <tp:taxon-name-part taxon-name-part-type="species">niger</tp:taxon-name-part></tp:taxon-name></italic>; see <xref ref-type="bibr" rid="B13">Seifert 1992</xref>) in an old <italic><tp:taxon-name><tp:taxon-name-part taxon-name-part-type="genus">Cryptomeria</tp:taxon-name-part> <tp:taxon-name-part taxon-name-part-type="species">japonica</tp:taxon-name-part></tp:taxon-name></italic> tree and the species was reared as parasitoid of the aphid <italic><tp:taxon-name><tp:taxon-name-part taxon-name-part-type="genus">Sappaphis</tp:taxon-name-part> <tp:taxon-name-part taxon-name-part-type="species">piri</tp:taxon-name-part></tp:taxon-name></italic> Matsumura, 1918, on roots and subterranean stems of <italic><tp:taxon-name><tp:taxon-name-part taxon-name-part-type="genus">Artemisia</tp:taxon-name-part> <tp:taxon-name-part taxon-name-part-type="species">princeps</tp:taxon-name-part></tp:taxon-name></italic> Pamp. (<xref ref-type="bibr" rid="B19">Takada 1976</xref>).</p></tp:treatment-sec><tp:treatment-sec sec-type="distribution" id="SECID0E61AE"><title>Distribution.</title><p>Reported from Japan and Far East Russia (<xref ref-type="bibr" rid="B23">Yu et al. 2012</xref>).</p></tp:treatment-sec><tp:treatment-sec><!--Section generated to contain objects referenced in tp:taxon-treatment.--><fig id="F1" position="float" orientation="portrait"><label>Figures 1–7.</label><caption><p>
          <italic><tp:taxon-name><tp:taxon-name-part taxon-name-part-type="genus">Paralipsis</tp:taxon-name-part> <tp:taxon-name-part taxon-name-part-type="species">eikoae</tp:taxon-name-part></tp:taxon-name></italic> (Yasumatsu), female, Japan. <bold>1</bold> habitus lateral <bold>2</bold> hind leg <bold>3</bold> first metasomal tergite dorsal <bold>4</bold> antenna <bold>5</bold> fore leg <bold>6</bold> wings <bold>7</bold> mesonotum dorsal.</p></caption><graphic xmlns:xlink="http://www.w3.org/1999/xlink" xlink:href="zookeys-606-025-g001.jpg" position="float" orientation="portrait" xlink:type="simple" id="oo_96732.jpg"/></fig><fig id="F2" position="float" orientation="portrait"><label>Figures 8–15.</label><caption><p>
          <italic><tp:taxon-name><tp:taxon-name-part taxon-name-part-type="genus">Paralipsis</tp:taxon-name-part> <tp:taxon-name-part taxon-name-part-type="species">enervis</tp:taxon-name-part></tp:taxon-name></italic> (Nees), female, Netherlands, but <bold>10–11, 14–15</bold> Germany. <bold>8</bold> hind leg <bold>9</bold> posterior part of mesosoma and first metasomal tergite dorsal <bold>10</bold> mesosoma and first metasomal tergite dorsal <bold>11</bold> first metasomal tergite dorsal <bold>12</bold> antenna <bold>13–14</bold> wings <bold>15</bold> head anterior.</p></caption><graphic xmlns:xlink="http://www.w3.org/1999/xlink" xlink:href="zookeys-606-025-g002.jpg" position="float" orientation="portrait" xlink:type="simple" id="oo_96733.jpg"/></fig></tp:treatment-sec><ref-list><ref id="B15"><mixed-citation xmlns:xlink="http://www.w3.org/1999/xlink" xlink:type="simple">
          <person-group><name name-style="western"><surname>Starý</surname><given-names>P</given-names></name></person-group> (<year>1958</year>) <article-title>A taxonomic revision of some Aphidiine genera with remarks on the subfamily <tp:taxon-name><tp:taxon-name-part taxon-name-part-type="subfamily">Aphidiinae</tp:taxon-name-part></tp:taxon-name> (<tp:taxon-name><tp:taxon-name-part taxon-name-part-type="order">Hymenoptera</tp:taxon-name-part></tp:taxon-name>: <tp:taxon-name><tp:taxon-name-part taxon-name-part-type="family">Braconidae</tp:taxon-name-part></tp:taxon-name>).</article-title> <source>Acta Faunistica Entomologica Musei Nationalis Pragae</source> <volume>4</volume>: <fpage>53</fpage>–<lpage>96</lpage>.</mixed-citation></ref><ref id="B22"><mixed-citation xmlns:xlink="http://www.w3.org/1999/xlink" xlink:type="simple">
          <person-group><name name-style="western"><surname>Yasumatsu</surname><given-names>K</given-names></name></person-group> (<year>1960</year>) <article-title>The identity of <italic><tp:taxon-name><tp:taxon-name-part taxon-name-part-type="genus">Paralipsis</tp:taxon-name-part> <tp:taxon-name-part taxon-name-part-type="species">enervis</tp:taxon-name-part></tp:taxon-name></italic> (Nees) and <italic><tp:taxon-name><tp:taxon-name-part taxon-name-part-type="genus">P.</tp:taxon-name-part> <tp:taxon-name-part taxon-name-part-type="species">eikoae</tp:taxon-name-part></tp:taxon-name></italic> (Yasumatsu).</article-title> <source>Kontyu</source> <volume>28</volume>: <lpage>57</lpage>.</mixed-citation></ref><ref id="B8"><mixed-citation xmlns:xlink="http://www.w3.org/1999/xlink" xlink:type="simple">
          <person-group><name name-style="western"><surname>Mackauer</surname><given-names>M</given-names></name></person-group> (<year>1968</year>) <article-title><tp:taxon-name><tp:taxon-name-part taxon-name-part-type="family">Aphidiidae</tp:taxon-name-part></tp:taxon-name>.</article-title> <source>Hymenopterorum Catalogus</source> (<edition>nova edito</edition>) <volume>3</volume>: <fpage>1</fpage>–<lpage>103</lpage>.</mixed-citation></ref><ref id="B18"><mixed-citation xmlns:xlink="http://www.w3.org/1999/xlink" xlink:type="simple">
          <person-group><name name-style="western"><surname>Takada</surname><given-names>H</given-names></name></person-group> (<year>1968</year>) <article-title><tp:taxon-name><tp:taxon-name-part taxon-name-part-type="family">Aphidiidae</tp:taxon-name-part></tp:taxon-name> of Japan (<tp:taxon-name><tp:taxon-name-part taxon-name-part-type="order">Hymenoptera</tp:taxon-name-part></tp:taxon-name>).</article-title> <source><tp:taxon-name><tp:taxon-name-part taxon-name-part-type="class">Insecta</tp:taxon-name-part></tp:taxon-name> Matsumurana</source> <volume>30</volume>(<issue>2</issue>): <fpage>67</fpage>–<lpage>124</lpage>.</mixed-citation></ref><ref id="B19"><mixed-citation xmlns:xlink="http://www.w3.org/1999/xlink" xlink:type="simple">
          <person-group><name name-style="western"><surname>Takada</surname><given-names>H</given-names></name></person-group> (<year>1976</year>) <article-title>Redescription and some notes on <italic><tp:taxon-name><tp:taxon-name-part taxon-name-part-type="genus">Paralipsis</tp:taxon-name-part> <tp:taxon-name-part taxon-name-part-type="species">eikoae</tp:taxon-name-part></tp:taxon-name></italic> (Yasumatsu) (<tp:taxon-name><tp:taxon-name-part taxon-name-part-type="order">Hymenoptera</tp:taxon-name-part></tp:taxon-name>: <tp:taxon-name><tp:taxon-name-part taxon-name-part-type="family">Aphidiidae</tp:taxon-name-part></tp:taxon-name>).</article-title> <source>Akitu</source> <volume>7</volume>: <fpage>1</fpage>–<lpage>6</lpage>.</mixed-citation></ref><ref id="B23"><mixed-citation xmlns:xlink="http://www.w3.org/1999/xlink" xlink:type="simple">
          <person-group><name name-style="western"><surname>Yu</surname><given-names>DS</given-names></name><name name-style="western"><surname>Achterberg</surname><given-names>C van</given-names></name><name name-style="western"><surname>Horstmann</surname><given-names>K</given-names></name></person-group> (<year>2012</year>) <article-title>World <tp:taxon-name><tp:taxon-name-part taxon-name-part-type="superfamily">Ichneumonoidea</tp:taxon-name-part></tp:taxon-name> 2011: taxonomy, biology, morphology and distribution.</article-title> <source>Taxapad</source> [database]; <ext-link xlink:type="simple" ext-link-type="uri" xlink:href="http://www.taxapad.com/">http://www.taxapad.com/</ext-link></mixed-citation></ref><ref id="B1"><mixed-citation xmlns:xlink="http://www.w3.org/1999/xlink" xlink:type="simple">
          <person-group><name name-style="western"><surname>Akino</surname><given-names>T</given-names></name><name name-style="western"><surname>Yamaoka</surname><given-names>R</given-names></name></person-group> (<year>1998</year>) <article-title>Chemical mimicry in the root aphid parasitoid <italic><tp:taxon-name><tp:taxon-name-part taxon-name-part-type="genus">Paralipsis</tp:taxon-name-part> <tp:taxon-name-part taxon-name-part-type="species">eikoae</tp:taxon-name-part></tp:taxon-name></italic> Yasumatsu (<tp:taxon-name><tp:taxon-name-part taxon-name-part-type="order">Hymenoptera</tp:taxon-name-part></tp:taxon-name>: <tp:taxon-name><tp:taxon-name-part taxon-name-part-type="family">Aphidiidae</tp:taxon-name-part></tp:taxon-name>) of the aphid-attending ant <italic><tp:taxon-name><tp:taxon-name-part taxon-name-part-type="genus">Lasius</tp:taxon-name-part> <tp:taxon-name-part taxon-name-part-type="species">sakagamii</tp:taxon-name-part></tp:taxon-name></italic> Yamauchi &amp; Hayashida (<tp:taxon-name><tp:taxon-name-part taxon-name-part-type="order">Hymenoptera</tp:taxon-name-part></tp:taxon-name>: <tp:taxon-name><tp:taxon-name-part taxon-name-part-type="family">Formicidae</tp:taxon-name-part></tp:taxon-name>).</article-title> <source>Chemoecology</source> <volume>8</volume>(<issue>4</issue>): <fpage>153</fpage>–<lpage>161</lpage>. doi: <ext-link xlink:type="simple" ext-link-type="doi" xlink:href="10.1007/s000490050020">10.1007/s000490050020</ext-link></mixed-citation></ref><ref id="B13"><mixed-citation xmlns:xlink="http://www.w3.org/1999/xlink" xlink:type="simple">
          <person-group><name name-style="western"><surname>Seifert</surname><given-names>B</given-names></name></person-group> (<year>1992</year>) <article-title>A taxonomic revision of the Palaearctic members of the ant subgenus <italic><tp:taxon-name><tp:taxon-name-part taxon-name-part-type="genus">Lasius</tp:taxon-name-part></tp:taxon-name></italic> s. str. (<tp:taxon-name><tp:taxon-name-part taxon-name-part-type="order">Hymenoptera</tp:taxon-name-part></tp:taxon-name>: <tp:taxon-name><tp:taxon-name-part taxon-name-part-type="family">Formicidae</tp:taxon-name-part></tp:taxon-name>).</article-title> <source>Abhandlungen und Berichte des Naturkundemuseums Görlitz</source> <volume>66</volume>: <fpage>1</fpage>–<lpage>66</lpage>.</mixed-citation></ref></ref-list></tp:taxon-treatment>
