# Supplementary material for: Revision of the genus Paralipsis Foerster, 1863 (Hymenoptera, Braconidae), with the description of two new species
Source: Zookeys. 2016 Jul 21;(606):25–39. doi: 10.3897/zookeys.606.9656 (PMC4978009; doi:10.3897/zookeys.606.9656)
Supplement: XML Treatment for Paralipsis enervis [file zookeys.606.9656-treatment3.xml]

<!DOCTYPE tp:taxon-treatment
  PUBLIC "-//TaxonX//DTD Taxonomic Treatment Publishing DTD v0 20100105//EN" "tax-treatment-NSO.dtd">
<tp:taxon-treatment xmlns:tp="http://www.plazi.org/taxpub"><tp:treatment-meta><kwd-group><label>Taxon classification</label><kwd><named-content content-type="kingdom">Animalia</named-content></kwd><kwd><named-content content-type="order">Hymenoptera</named-content></kwd><kwd><named-content content-type="family">Braconidae</named-content></kwd></kwd-group><mixed-citation publication-type="journal"><person-group><name><surname>van Achterberg</surname><given-names>Cornelis</given-names></name><name><surname>Carrón</surname><given-names>Nilo F. Ortiz de Zugasti</given-names></name></person-group><article-title>Revision of the genus <italic><tp:taxon-name><tp:taxon-name-part taxon-name-part-type="genus">Paralipsis</tp:taxon-name-part></tp:taxon-name></italic> Foerster, 1863 (<tp:taxon-name><tp:taxon-name-part taxon-name-part-type="order">Hymenoptera</tp:taxon-name-part></tp:taxon-name>, <tp:taxon-name><tp:taxon-name-part taxon-name-part-type="family">Braconidae</tp:taxon-name-part></tp:taxon-name>), with the description of two new species</article-title><source>Zookeys</source><day>21</day><month>7</month><year>2016</year><volume>2016</volume><issue>606</issue><fpage>25</fpage><lpage>39</lpage><pub-id pub-id-type="doi">10.3897/zookeys.606.9656</pub-id></mixed-citation></tp:treatment-meta><tp:nomenclature><tp:taxon-name>
            <tp:taxon-name-part taxon-name-part-type="genus">Paralipsis</tp:taxon-name-part>
            <tp:taxon-name-part taxon-name-part-type="species">enervis</tp:taxon-name-part>
          </tp:taxon-name><tp:taxon-authority>(Nees, 1834)</tp:taxon-authority><xref ref-type="fig" rid="F2">Figs 8–15</xref><!--PageBreak--><!--PageBreak--><tp:nomenclature-citation-list><tp:nomenclature-citation><tp:taxon-name>
                <tp:taxon-name-part taxon-name-part-type="genus">Aphidius</tp:taxon-name-part> <tp:taxon-name-part taxon-name-part-type="species">enervis</tp:taxon-name-part></tp:taxon-name><comment>Nees, 1834: 26–27 (holotype male lost).</comment></tp:nomenclature-citation><tp:nomenclature-citation><tp:taxon-name>
                <tp:taxon-name-part taxon-name-part-type="genus">Paralipsis</tp:taxon-name-part> <tp:taxon-name-part taxon-name-part-type="species">enervis</tp:taxon-name-part></tp:taxon-name><comment>; <xref ref-type="bibr" rid="B15">Starý 1958</xref>: 85, <xref ref-type="bibr" rid="B16">1961</xref>: 228–232; <xref ref-type="bibr" rid="B5">Hincks 1958</xref>: 20–21; <xref ref-type="bibr" rid="B12">Pontin 1960</xref>: 154–155; <xref ref-type="bibr" rid="B8">Mackauer 1968</xref>: 22.</comment></tp:nomenclature-citation><tp:nomenclature-citation><tp:taxon-name>
                <tp:taxon-name-part taxon-name-part-type="genus">Myrmecobosca</tp:taxon-name-part> <tp:taxon-name-part taxon-name-part-type="species">mandibularis</tp:taxon-name-part></tp:taxon-name><comment>Maneval, 1940: 10–11. Synonymised with <tp:taxon-name><tp:taxon-name-part taxon-name-part-type="genus">Paralipsis</tp:taxon-name-part> <tp:taxon-name-part taxon-name-part-type="species">enervis</tp:taxon-name-part></tp:taxon-name> (Nees, 1834) by <xref ref-type="bibr" rid="B15">Starý (1958)</xref>.</comment></tp:nomenclature-citation><tp:nomenclature-citation><tp:taxon-name>
                <tp:taxon-name-part taxon-name-part-type="genus">Myrmecobosca</tp:taxon-name-part> <tp:taxon-name-part taxon-name-part-type="species">linnei</tp:taxon-name-part></tp:taxon-name><comment>Hincks, 1949: 173–174. Synonymised with <tp:taxon-name><tp:taxon-name-part taxon-name-part-type="genus">Paralipsis</tp:taxon-name-part> <tp:taxon-name-part taxon-name-part-type="species">enervis</tp:taxon-name-part></tp:taxon-name> (Nees, 1834) by <xref ref-type="bibr" rid="B15">Starý (1958)</xref>.</comment></tp:nomenclature-citation></tp:nomenclature-citation-list></tp:nomenclature><tp:treatment-sec sec-type="material" id="SECID0EL6AE"><title>Material.</title><p>1 ♀ (<named-content xmlns:xlink="http://www.w3.org/1999/xlink" content-type="dwc:institutional_code" xlink:type="simple">RMNH</named-content>), “<bold>Nederland</bold>: Rotterdam (Z.H.), NS-driehoek”, “in ground-traps, 18.ix.1976, Insektenwerkgroep KNNV”; 1 ♀ (<named-content xmlns:xlink="http://www.w3.org/1999/xlink" content-type="dwc:institutional_code" xlink:type="simple">RMNH</named-content>), id., but 20.viii.1976; 1 ♀ (<named-content xmlns:xlink="http://www.w3.org/1999/xlink" content-type="dwc:institutional_code" xlink:type="simple">RMNH</named-content>), “Netherlands: Bennekom, 10.x.1971, D. Hille Ris Lambers”, “[ex] aphid mummy of <italic><tp:taxon-name><tp:taxon-name-part taxon-name-part-type="genus">Brachycaudus</tp:taxon-name-part> <tp:taxon-name-part taxon-name-part-type="species">jacobi</tp:taxon-name-part></tp:taxon-name></italic> Stroyan”; 1 ♀ (<named-content xmlns:xlink="http://www.w3.org/1999/xlink" content-type="dwc:institutional_code" xlink:type="simple">RMNH</named-content>), “[<bold>Germany</bold>:] German Dem. Rep., <named-content xmlns:xlink="http://www.w3.org/1999/xlink" xlink:type="simple" content-type="institution" xlink:href="http://grbio.org/institution/museum-0" id="NCID0EABAG">Museum</named-content> Leiden”, “NSG Wernsdorfer See (n[ea]r Berlin), 1.vii.1979, G.N. Wendt”.</p></tp:treatment-sec><tp:treatment-sec sec-type="diagnosis" id="SECID0EFBAG"><title>Diagnosis.</title><p>This species shares with <italic><tp:taxon-name><tp:taxon-name-part taxon-name-part-type="genus">Paralipsis</tp:taxon-name-part> <tp:taxon-name-part taxon-name-part-type="species">eikoae</tp:taxon-name-part></tp:taxon-name></italic> having the second-fourth segments of fore tarsus about as long as wide in dorsal view, the fore tarsus with medium-sized bristles apically (Figs <xref ref-type="fig" rid="F1">1</xref>, <xref ref-type="fig" rid="F2">8</xref>) and the hind tibia medially and femur subbasally parallel-sided (Figs <xref ref-type="fig" rid="F1">1</xref>, <xref ref-type="fig" rid="F1">2</xref>, <xref ref-type="fig" rid="F2">8</xref>). Differs by the shiny and smooth scutellum (Fig. <xref ref-type="fig" rid="F2">9</xref>), the brownish scutellum, the longer third–fifth antennal segments (Fig. <xref ref-type="fig" rid="F2">12</xref>), the shiny and mainly smooth mesoscutum (Fig. <xref ref-type="fig" rid="F2">10</xref>), the slenderer middle and hind femora and tibiae, the hardly or not sculptured hind tibia (Fig. <xref ref-type="fig" rid="F2">8</xref>), the largely or entirely sclerotized vein 2-1A of fore wing (Figs <xref ref-type="fig" rid="F2">13–14</xref>) and the less slender first tergite (Figs <xref ref-type="fig" rid="F2">9</xref>, <xref ref-type="fig" rid="F2">11</xref>).</p></tp:treatment-sec><tp:treatment-sec sec-type="biology" id="SECID0EFDAG"><title>Biology.</title><p>Parasitoid of root aphids belonging to the genera <italic><tp:taxon-name><tp:taxon-name-part taxon-name-part-type="genus">Anoecia</tp:taxon-name-part></tp:taxon-name></italic>, <italic><tp:taxon-name><tp:taxon-name-part taxon-name-part-type="genus">Anuraphis</tp:taxon-name-part></tp:taxon-name></italic>, <italic><tp:taxon-name><tp:taxon-name-part taxon-name-part-type="genus">Aphis</tp:taxon-name-part></tp:taxon-name></italic>, <italic><tp:taxon-name><tp:taxon-name-part taxon-name-part-type="genus">Brachycaudus</tp:taxon-name-part></tp:taxon-name></italic>, <italic><tp:taxon-name><tp:taxon-name-part taxon-name-part-type="genus">Chromaphis</tp:taxon-name-part></tp:taxon-name></italic>, <italic><tp:taxon-name><tp:taxon-name-part taxon-name-part-type="genus">Dysaphis</tp:taxon-name-part></tp:taxon-name></italic>, <italic><tp:taxon-name><tp:taxon-name-part taxon-name-part-type="genus">Forda</tp:taxon-name-part></tp:taxon-name></italic>, <italic><tp:taxon-name><tp:taxon-name-part taxon-name-part-type="genus">Geocia</tp:taxon-name-part></tp:taxon-name></italic> and <italic><tp:taxon-name><tp:taxon-name-part taxon-name-part-type="genus">Tetraneura</tp:taxon-name-part></tp:taxon-name></italic> (<xref ref-type="bibr" rid="B23">Yu et al. 2012</xref>) and associated with <italic><tp:taxon-name><tp:taxon-name-part taxon-name-part-type="genus">Lasius</tp:taxon-name-part></tp:taxon-name></italic> ants. <italic><tp:taxon-name><tp:taxon-name-part taxon-name-part-type="genus">Brachycaudus</tp:taxon-name-part> <tp:taxon-name-part taxon-name-part-type="species">jacobi</tp:taxon-name-part></tp:taxon-name></italic> Stroyan is a new host.</p></tp:treatment-sec><tp:treatment-sec sec-type="distribution" id="SECID0E6FAG"><title>Distribution.</title><p>Reported from Andorra, Czech Republic, Finland, France, Georgia, Germany, Hungary, Kazakhstan, Macedonia, Moldova, Netherlands, Poland, Portugal, Romania, Slovakia, Spain, Sweden, UK and Serbia (<xref ref-type="bibr" rid="B23">Yu et al. 2012</xref>). The reports from Spain, Portugal and Andorra may concern <italic><tp:taxon-name><tp:taxon-name-part taxon-name-part-type="genus">Paralipsis</tp:taxon-name-part> <tp:taxon-name-part taxon-name-part-type="species">tibiator</tp:taxon-name-part></tp:taxon-name></italic> sp. n.</p></tp:treatment-sec><tp:treatment-sec><!--Section generated to contain objects referenced in tp:taxon-treatment.--><fig id="F2" position="float" orientation="portrait"><label>Figures 8–15.</label><caption><p>
          <italic><tp:taxon-name><tp:taxon-name-part taxon-name-part-type="genus">Paralipsis</tp:taxon-name-part> <tp:taxon-name-part taxon-name-part-type="species">enervis</tp:taxon-name-part></tp:taxon-name></italic> (Nees), female, Netherlands, but <bold>10–11, 14–15</bold> Germany. <bold>8</bold> hind leg <bold>9</bold> posterior part of mesosoma and first metasomal tergite dorsal <bold>10</bold> mesosoma and first metasomal tergite dorsal <bold>11</bold> first metasomal tergite dorsal <bold>12</bold> antenna <bold>13–14</bold> wings <bold>15</bold> head anterior.</p></caption><graphic xmlns:xlink="http://www.w3.org/1999/xlink" xlink:href="zookeys-606-025-g002.jpg" position="float" orientation="portrait" xlink:type="simple" id="oo_96733.jpg"/></fig><fig id="F1" position="float" orientation="portrait"><label>Figures 1–7.</label><caption><p>
          <italic><tp:taxon-name><tp:taxon-name-part taxon-name-part-type="genus">Paralipsis</tp:taxon-name-part> <tp:taxon-name-part taxon-name-part-type="species">eikoae</tp:taxon-name-part></tp:taxon-name></italic> (Yasumatsu), female, Japan. <bold>1</bold> habitus lateral <bold>2</bold> hind leg <bold>3</bold> first metasomal tergite dorsal <bold>4</bold> antenna <bold>5</bold> fore leg <bold>6</bold> wings <bold>7</bold> mesonotum dorsal.</p></caption><graphic xmlns:xlink="http://www.w3.org/1999/xlink" xlink:href="zookeys-606-025-g001.jpg" position="float" orientation="portrait" xlink:type="simple" id="oo_96732.jpg"/></fig></tp:treatment-sec><ref-list><ref id="B15"><mixed-citation xmlns:xlink="http://www.w3.org/1999/xlink" xlink:type="simple">
          <person-group><name name-style="western"><surname>Starý</surname><given-names>P</given-names></name></person-group> (<year>1958</year>) <article-title>A taxonomic revision of some Aphidiine genera with remarks on the subfamily <tp:taxon-name><tp:taxon-name-part taxon-name-part-type="subfamily">Aphidiinae</tp:taxon-name-part></tp:taxon-name> (<tp:taxon-name><tp:taxon-name-part taxon-name-part-type="order">Hymenoptera</tp:taxon-name-part></tp:taxon-name>: <tp:taxon-name><tp:taxon-name-part taxon-name-part-type="family">Braconidae</tp:taxon-name-part></tp:taxon-name>).</article-title> <source>Acta Faunistica Entomologica Musei Nationalis Pragae</source> <volume>4</volume>: <fpage>53</fpage>–<lpage>96</lpage>.</mixed-citation></ref><ref id="B16"><mixed-citation xmlns:xlink="http://www.w3.org/1999/xlink" xlink:type="simple">
          <person-group><name name-style="western"><surname>Starý</surname><given-names>P</given-names></name></person-group> (<year>1961</year>) <article-title>Notes on the parasites of the root aphids (<tp:taxon-name><tp:taxon-name-part taxon-name-part-type="order">Hymenoptera</tp:taxon-name-part></tp:taxon-name>, <tp:taxon-name><tp:taxon-name-part taxon-name-part-type="family">Aphidiidae</tp:taxon-name-part></tp:taxon-name>).</article-title> <source>Casopis Ceskoslovenske Spolecnosti Entomologicke</source> <volume>58</volume>: <fpage>228</fpage>–<lpage>238</lpage>.</mixed-citation></ref><ref id="B5"><mixed-citation xmlns:xlink="http://www.w3.org/1999/xlink" xlink:type="simple">
          <person-group><name name-style="western"><surname>Hincks</surname><given-names>WD</given-names></name></person-group> (<year>1958</year>) <article-title><italic><tp:taxon-name><tp:taxon-name-part taxon-name-part-type="genus">Myrmecobosca</tp:taxon-name-part> <tp:taxon-name-part taxon-name-part-type="species">mandibularis</tp:taxon-name-part></tp:taxon-name></italic> Maneval (Hym. <tp:taxon-name><tp:taxon-name-part taxon-name-part-type="family">Braconidae</tp:taxon-name-part></tp:taxon-name>), a myrmecophilous aphid parasite in Britain.</article-title> <source>Entomologist’s Monthly Magazine</source> <volume>94</volume>: <fpage>20</fpage>–<lpage>21</lpage>.</mixed-citation></ref><ref id="B12"><mixed-citation xmlns:xlink="http://www.w3.org/1999/xlink" xlink:type="simple">
          <person-group><name name-style="western"><surname>Pontin</surname><given-names>AJ</given-names></name></person-group> (<year>1960</year>) <article-title>Some records of predators and parasites adapted to attack aphids attended by ants.</article-title> <source>Entomologist’s Monthly Magazine</source> <volume>95</volume>: <fpage>154</fpage>–<lpage>155</lpage>.</mixed-citation></ref><ref id="B8"><mixed-citation xmlns:xlink="http://www.w3.org/1999/xlink" xlink:type="simple">
          <person-group><name name-style="western"><surname>Mackauer</surname><given-names>M</given-names></name></person-group> (<year>1968</year>) <article-title><tp:taxon-name><tp:taxon-name-part taxon-name-part-type="family">Aphidiidae</tp:taxon-name-part></tp:taxon-name>.</article-title> <source>Hymenopterorum Catalogus</source> (<edition>nova edito</edition>) <volume>3</volume>: <fpage>1</fpage>–<lpage>103</lpage>.</mixed-citation></ref><ref id="B23"><mixed-citation xmlns:xlink="http://www.w3.org/1999/xlink" xlink:type="simple">
          <person-group><name name-style="western"><surname>Yu</surname><given-names>DS</given-names></name><name name-style="western"><surname>Achterberg</surname><given-names>C van</given-names></name><name name-style="western"><surname>Horstmann</surname><given-names>K</given-names></name></person-group> (<year>2012</year>) <article-title>World <tp:taxon-name><tp:taxon-name-part taxon-name-part-type="superfamily">Ichneumonoidea</tp:taxon-name-part></tp:taxon-name> 2011: taxonomy, biology, morphology and distribution.</article-title> <source>Taxapad</source> [database]; <ext-link xlink:type="simple" ext-link-type="uri" xlink:href="http://www.taxapad.com/">http://www.taxapad.com/</ext-link></mixed-citation></ref></ref-list></tp:taxon-treatment>
