# Supplementary material for: Revision of the genus Paralipsis Foerster, 1863 (Hymenoptera, Braconidae), with the description of two new species
Source: Zookeys. 2016 Jul 21;(606):25–39. doi: 10.3897/zookeys.606.9656 (PMC4978009; doi:10.3897/zookeys.606.9656)
Supplement: XML Treatment for Paralipsis planus [file zookeys.606.9656-treatment4.xml]

<!DOCTYPE tp:taxon-treatment
  PUBLIC "-//TaxonX//DTD Taxonomic Treatment Publishing DTD v0 20100105//EN" "tax-treatment-NSO.dtd">
<tp:taxon-treatment xmlns:tp="http://www.plazi.org/taxpub"><tp:treatment-meta><kwd-group><label>Taxon classification</label><kwd><named-content content-type="kingdom">Animalia</named-content></kwd><kwd><named-content content-type="order">Hymenoptera</named-content></kwd><kwd><named-content content-type="family">Braconidae</named-content></kwd></kwd-group><mixed-citation publication-type="journal"><person-group><name><surname>van Achterberg</surname><given-names>Cornelis</given-names></name><name><surname>Carrón</surname><given-names>Nilo F. Ortiz de Zugasti</given-names></name></person-group><article-title>Revision of the genus <italic><tp:taxon-name><tp:taxon-name-part taxon-name-part-type="genus">Paralipsis</tp:taxon-name-part></tp:taxon-name></italic> Foerster, 1863 (<tp:taxon-name><tp:taxon-name-part taxon-name-part-type="order">Hymenoptera</tp:taxon-name-part></tp:taxon-name>, <tp:taxon-name><tp:taxon-name-part taxon-name-part-type="family">Braconidae</tp:taxon-name-part></tp:taxon-name>), with the description of two new species</article-title><source>Zookeys</source><day>21</day><month>7</month><year>2016</year><volume>2016</volume><issue>606</issue><fpage>25</fpage><lpage>39</lpage><pub-id pub-id-type="doi">10.3897/zookeys.606.9656</pub-id></mixed-citation></tp:treatment-meta><tp:nomenclature><tp:taxon-name>
            <tp:taxon-name-part taxon-name-part-type="genus">Paralipsis</tp:taxon-name-part>
            <tp:taxon-name-part taxon-name-part-type="species">planus</tp:taxon-name-part>
            <object-id xmlns:xlink="http://www.w3.org/1999/xlink" content-type="zoobank" xlink:type="simple">http://zoobank.org/C8E5EB50-4F3D-4071-9DE7-BFB816F31CE2</object-id>
          </tp:taxon-name><tp:taxon-authority>van Achterberg</tp:taxon-authority><tp:taxon-status xmlns:xlink="http://www.w3.org/1999/xlink" xlink:type="simple">sp. n.</tp:taxon-status><xref ref-type="fig" rid="F3">Figs 16–20</xref></tp:nomenclature><tp:treatment-sec sec-type="material" id="SECID0EBIAG"><title>Material.</title><p>Holotype, ♀ (<named-content xmlns:xlink="http://www.w3.org/1999/xlink" content-type="dwc:institutional_code" xlink:type="simple">RMNH</named-content>), “<bold>Nederland</bold>: Wijster (Dr.), opposite Biol. Stat., 28.vii.-14.viii.1972, C. v. Achterberg”.</p></tp:treatment-sec><tp:treatment-sec sec-type="diagnosis" id="SECID0ERIAG"><title>Diagnosis.</title><p>Similar to <italic><tp:taxon-name><tp:taxon-name-part taxon-name-part-type="genus">Paralipsis</tp:taxon-name-part> <tp:taxon-name-part taxon-name-part-type="species">enervis</tp:taxon-name-part></tp:taxon-name></italic> (Nees, 1834), but differs by the slenderer fore tarsus, the partly widened hind tibia and femur (Fig. <xref ref-type="fig" rid="F3">16</xref>) and the scapus distinctly widened dorsally in lateral view (vase-shaped: Fig. <xref ref-type="fig" rid="F3">17</xref>). Close to <italic><tp:taxon-name><tp:taxon-name-part taxon-name-part-type="genus">Paralipsis</tp:taxon-name-part> <tp:taxon-name-part taxon-name-part-type="species">tibiator</tp:taxon-name-part></tp:taxon-name></italic> sp. n., but <italic><tp:taxon-name><tp:taxon-name-part taxon-name-part-type="genus">Paralipsis</tp:taxon-name-part> <tp:taxon-name-part taxon-name-part-type="species">planus</tp:taxon-name-part></tp:taxon-name></italic> has the vertex and mesoscutum shiny and with sparse short pubescence between long setae, the first tergite flat and shiny, its maximum width at level of spiracles of ♀ 0.7 times distance between spiracle and apex of tergite (Fig. <xref ref-type="fig" rid="F3">19</xref>), the mesopleuron shiny, the apical antennal segments with long erect setae (Figs <xref ref-type="fig" rid="F3">17</xref>, <xref ref-type="fig" rid="F3">20</xref>), the fore basitarsus rather robust, the fifth antennal segment with few rhinaria and the hind basitarsus robust (Fig. <xref ref-type="fig" rid="F3">16</xref>).</p><p>Holotype, ♀, length of fore wing 2.0 mm, and of body 2.1 mm.</p></tp:treatment-sec><tp:treatment-sec sec-type="description" id="SECID0EOKAG"><title>Description.</title><p>
            <italic>Head</italic>. Head 1.6 times wider than long medially in dorsal view and roundly narrowed behind eyes; antenna with 15 (left) or 16 (right) segments and 0.9 times as long as body, segments long erect setae (Figs <xref ref-type="fig" rid="F3">17</xref>, <xref ref-type="fig" rid="F3">20</xref>), third segment dull and 1.1 times as long as fourth segment, thirdfourth segments without rhinaria and widened apically and fifth segments with few rhinaria, third, fourth and penultimate (= 14<sup>th</sup>) segments 2.2, 1.8 and 1.4 times as long as wide, respectively; maxillary and labial palpi with 2 and 1 segments, respectively; length of maxillary palp 0.2 times height of head; distance between anterior tentorial pits 1.4 times distance between pit and eye; eye with rather long setae; face mainly smooth, convex ventrally and laterally rather sparsely setose, with setae directed downwards; clypeus distinctly convex and smooth, with few erect setae; frons nearly flat (except superficial impression in front of anterior ocellus), without median groove, shiny, punctulate and rather densely setose; vertex with sparse short pubescence between sparse long setae and temple roundly narrowed <!--PageBreak-->posteriorly and shiny; eye 0.9 times as long as temple in dorsal view; <abbrev xmlns:xlink="http://www.w3.org/1999/xlink" xlink:title="for the distance between posterior ocellus and compound eye" id="ABBRID0ECLAG" xlink:type="simple">OOL</abbrev>:diameter of posterior ocellus:<abbrev xmlns:xlink="http://www.w3.org/1999/xlink" xlink:title="stands for the distance between both posterior ocelli" id="ABBRID0EGLAG" xlink:type="simple">POL</abbrev> = 12:3:11; stemmaticum distinctly wider posteriorly than laterally; length of malar space 1.7 times basal width of mandible, malar depression absent.</p><p>
            <italic>Mesosoma</italic>. Length of mesosoma 1.3 times as long as high; pronotal side smooth and largely glabrous, with deep oblique groove and anteriorly short; mesopleuron mainly smooth, shiny, punctulate but superficially rugulose anteriorly and medially convex; pleural sulcus distinctly crenulate; metapleuron mainly rugose; mesoscutum with some micro-sculpture, posteriorly shiny and with dense short pubescence between long setae, but sparsely so posteriorly, antero-medially slightly depressed and with few striae; notauli absent on disc; scutellar sulcus very deep; scutellum strongly convex but slightly depressed antero-medially, posteriorly distinctly above level of mesoscutum, largely rugulose and with long setae; dorsal face of propodeum smooth and shiny, posterior face subvertical and indistinctly rugulose, without areolation and laterally with short setae.</p><p>
            <italic>Wings</italic>. Fore wing: pterostigma straight baso-posteriorly (Fig. <xref ref-type="fig" rid="F3">18</xref>), but slightly concave in right wing; pterostigma twice as long as wide and vein 1-R1 largely absent; first subdiscal cell open posteriorly and apically (Fig. <xref ref-type="fig" rid="F3">18</xref>), but veins 2-1A and CU1b as faintly pigmented and unsclerotized veins present.</p><p>
            <italic>Legs</italic>. Hind coxa mainly smooth, punctulate and setose; tarsal claws medium-sized and very slender; fore tarsal segments slender (secondfourth segments distinctly longer than wide in dorsal view), with long setae and with long apical bristles, but fore basitarsus rather robust; length of femur, tibia and basitarsus of hind leg 3.4, 6.1 and 4.8 times as long as wide, respectively; hind basitarsus robust (Fig. <xref ref-type="fig" rid="F3">16</xref>); hind femur subbasally and hind tibia medially widened (Fig. <xref ref-type="fig" rid="F3">16</xref>), both with erect setae; inner hind tibial spur 0.2 times as long as hind basitarsus.</p><p>
            <italic>Metasoma</italic>. First tergite smooth, flattened and shiny, its maximum width at level of spiracles of ♀ 0.7 times distance between spiracle and apex of tergite (Fig. <xref ref-type="fig" rid="F3">19</xref>), parallel-sided posteriorly, tergite 1.1 times long as wide apically; second tergite smooth and glabrous except some setae, third and following tergites smooth and only with a subapical row of long setae; length of visible (and sparsely setose) part of elliptical ovipositor sheath 0.05 times fore wing.</p><p>
            <italic>Colour</italic>. Head (including clypeus), mesosoma (but notaulic courses and posterior part of mesoscutum, scutellum, metanotum laterally and propodeum brown) and metasoma (but first tergite and second tergite basally brownish yellow) dark brown;, palpi, mandible, tegulae (but tegulum brown) and legs (but femora and tibiae brown and tarsi pale yellowish) brownish yellow; antenna brown, but pedicellus pale yellowish; ovipositor sheath pale brownish yellow, distinctly paler than tergites; pterostigma (but basally and apically pale yellowish) and veins mainly brown; wing membrane infuscate near vein 1-M of fore wing.</p></tp:treatment-sec><tp:treatment-sec sec-type="biology" id="SECID0ESMAG"><title>Biology.</title><p>Unknown.</p></tp:treatment-sec><tp:treatment-sec sec-type="distribution" id="SECID0EXMAG"><title>Distribution.</title><p>Netherlands.</p></tp:treatment-sec><tp:treatment-sec sec-type="etymology" id="SECID0E3MAG"><title>Etymology.</title><p>Named “<tp:taxon-name><tp:taxon-name-part taxon-name-part-type="species">planus</tp:taxon-name-part></tp:taxon-name>” (Latin for “smooth, even”) because of the smooth and even first metasomal tergite.</p><!--PageBreak--></tp:treatment-sec><tp:treatment-sec><!--Section generated to contain objects referenced in tp:taxon-treatment.--><fig id="F3" position="float" orientation="portrait"><label>Figures 16–20.</label><caption><p>
          <italic><tp:taxon-name><tp:taxon-name-part taxon-name-part-type="genus">Paralipsis</tp:taxon-name-part> <tp:taxon-name-part taxon-name-part-type="species">planus</tp:taxon-name-part></tp:taxon-name></italic> van Achterberg, sp. n., female, holotype. <bold>16</bold> hind leg <bold>17</bold> antenna <bold>18</bold> wings <bold>19</bold> first metasomal tergite dorsal <bold>20</bold> apex of antenna.</p></caption><graphic xmlns:xlink="http://www.w3.org/1999/xlink" xlink:href="zookeys-606-025-g003.jpg" position="float" orientation="portrait" xlink:type="simple" id="oo_96734.jpg"/></fig></tp:treatment-sec></tp:taxon-treatment>
