# Supplementary material for: Revision of the genus Paralipsis Foerster, 1863 (Hymenoptera, Braconidae), with the description of two new species
Source: Zookeys. 2016 Jul 21;(606):25–39. doi: 10.3897/zookeys.606.9656 (PMC4978009; doi:10.3897/zookeys.606.9656)
Supplement: XML Treatment for Paralipsis tibiator [file zookeys.606.9656-treatment5.xml]

<!DOCTYPE tp:taxon-treatment
  PUBLIC "-//TaxonX//DTD Taxonomic Treatment Publishing DTD v0 20100105//EN" "tax-treatment-NSO.dtd">
<tp:taxon-treatment xmlns:tp="http://www.plazi.org/taxpub"><tp:treatment-meta><kwd-group><label>Taxon classification</label><kwd><named-content content-type="kingdom">Animalia</named-content></kwd><kwd><named-content content-type="order">Hymenoptera</named-content></kwd><kwd><named-content content-type="family">Braconidae</named-content></kwd></kwd-group><mixed-citation publication-type="journal"><person-group><name><surname>van Achterberg</surname><given-names>Cornelis</given-names></name><name><surname>Carrón</surname><given-names>Nilo F. Ortiz de Zugasti</given-names></name></person-group><article-title>Revision of the genus <italic><tp:taxon-name><tp:taxon-name-part taxon-name-part-type="genus">Paralipsis</tp:taxon-name-part></tp:taxon-name></italic> Foerster, 1863 (<tp:taxon-name><tp:taxon-name-part taxon-name-part-type="order">Hymenoptera</tp:taxon-name-part></tp:taxon-name>, <tp:taxon-name><tp:taxon-name-part taxon-name-part-type="family">Braconidae</tp:taxon-name-part></tp:taxon-name>), with the description of two new species</article-title><source>Zookeys</source><day>21</day><month>7</month><year>2016</year><volume>2016</volume><issue>606</issue><fpage>25</fpage><lpage>39</lpage><pub-id pub-id-type="doi">10.3897/zookeys.606.9656</pub-id></mixed-citation></tp:treatment-meta><tp:nomenclature><tp:taxon-name>
            <tp:taxon-name-part taxon-name-part-type="genus">Paralipsis</tp:taxon-name-part>
            <tp:taxon-name-part taxon-name-part-type="species">tibiator</tp:taxon-name-part>
            <object-id xmlns:xlink="http://www.w3.org/1999/xlink" content-type="zoobank" xlink:type="simple">http://zoobank.org/9B89A20B-3950-4FAC-931C-8D1FDD2C9A85</object-id>
          </tp:taxon-name><tp:taxon-authority>van Achterberg &amp; Ortiz de Zugasti</tp:taxon-authority><tp:taxon-status xmlns:xlink="http://www.w3.org/1999/xlink" xlink:type="simple">sp. n.</tp:taxon-status><xref ref-type="fig" rid="F4">Figs 21–27</xref><!--PageBreak--><!--PageBreak--></tp:nomenclature><tp:treatment-sec sec-type="material" id="SECID0EYOAG"><title>Material.</title><p>Holotype, ♀ (<named-content xmlns:xlink="http://www.w3.org/1999/xlink" content-type="dwc:institutional_code" xlink:type="simple">RMNH</named-content>), “<bold>Spain</bold>: Madrid, Parque del Oeste, from <italic><tp:taxon-name><tp:taxon-name-part taxon-name-part-type="genus">Lasius</tp:taxon-name-part> <tp:taxon-name-part taxon-name-part-type="species">grandis</tp:taxon-name-part></tp:taxon-name></italic> nest, vii.2014, c. 600 m, N. Ortiz de Zugasti Carrón, <named-content xmlns:xlink="http://www.w3.org/1999/xlink" content-type="dwc:institutional_code" xlink:type="simple">RMNH</named-content>”. Paratypes: 2 ♀ (<named-content xmlns:xlink="http://www.w3.org/1999/xlink" content-type="dwc:institutional_code" xlink:type="simple">RMNH</named-content>), topotypic but 3.vii.2015.</p></tp:treatment-sec><tp:treatment-sec sec-type="diagnosis" id="SECID0ECQAG"><title>Diagnosis.</title><p>Similar to <italic><tp:taxon-name><tp:taxon-name-part taxon-name-part-type="genus">Paralipsis</tp:taxon-name-part> <tp:taxon-name-part taxon-name-part-type="species">enervis</tp:taxon-name-part></tp:taxon-name></italic> (Nees, 1834), but differs by the slenderer fore tarsus (Fig. <xref ref-type="fig" rid="F4">21</xref>), the partly widened hind tibia and femur (Fig. <xref ref-type="fig" rid="F4">24</xref>) and the scapus distinctly widened dorsally in lateral view (vase-shaped: Fig. <xref ref-type="fig" rid="F4">21</xref>). Close to <italic><tp:taxon-name><tp:taxon-name-part taxon-name-part-type="genus">Paralipsis</tp:taxon-name-part> <tp:taxon-name-part taxon-name-part-type="species">planus</tp:taxon-name-part></tp:taxon-name></italic> sp. n., but <italic><tp:taxon-name><tp:taxon-name-part taxon-name-part-type="genus">Paralipsis</tp:taxon-name-part> <tp:taxon-name-part taxon-name-part-type="species">tibiator</tp:taxon-name-part></tp:taxon-name></italic> has the vertex and mesoscutum with satin sheen and with dense short pubescence between sparse long setae (Fig. <xref ref-type="fig" rid="F4">26</xref>), the first tergite more convex and less shiny, its maximum width at level of spiracles of ♀ 0.9 times distance between spiracle and apex of tergite (Fig. <xref ref-type="fig" rid="F4">27</xref>), the mesopleuron with satin sheen (Fig. <xref ref-type="fig" rid="F4">23</xref>), the apical antennal segments with adpressed setae (Fig. <xref ref-type="fig" rid="F4">21</xref>), the fore basitarsus slenderer (Fig. <xref ref-type="fig" rid="F4">21</xref>), the fifth antennal segment without distinct rhinaria and the hind basitarsus elongate (Fig. <xref ref-type="fig" rid="F4">24</xref>).</p><p>Holotype, ♀, length of body 2.2 mm and of damaged fore wing 1.1 mm.</p></tp:treatment-sec><tp:treatment-sec sec-type="description" id="SECID0ELSAG"><title>Description.</title><p>
            <italic>Head</italic>. Head 1.4 times wider than long medially in dorsal view and roundly narrowed behind eyes; antenna with 15 segments and as long as body, segments adpressed setose and setae rather short, third segment dull and 1.3 times as long as fourth segment, thirdfifth segments without rhinaria and widened apically, third, fourth and penultimate segments 2.2, 1.8 and 1.4 times as long as wide, respectively; maxillary and labial palp with 2 and 1 segments, respectively; length of maxillary palp 0.2 times height of head; distance between anterior tentorial pits 1.2 times distance between pit and eye (Fig. <xref ref-type="fig" rid="F4">22</xref>); eye with long setae; face mainly smooth, convex ventrally and laterally rather densely moderately setose, with setae directed downwards; clypeus distinctly convex and smooth, with long erect setae (Fig. <xref ref-type="fig" rid="F4">21</xref>); frons convex, with shallow median groove, rather dull, punctulate and densely setose; vertex with dense short pubescence between sparse long setae and temple roundly narrowed posteriorly and with satin sheen; eye 0.9 times as long as temple in dorsal view; <abbrev xmlns:xlink="http://www.w3.org/1999/xlink" xlink:title="for the distance between posterior ocellus and compound eye" id="ABBRID0E2SAG" xlink:type="simple">OOL</abbrev>: diameter of posterior ocellus: <abbrev xmlns:xlink="http://www.w3.org/1999/xlink" xlink:title="stands for the distance between both posterior ocelli" id="ABBRID0E6SAG" xlink:type="simple">POL</abbrev> = 3:1:3; stemmaticum distinctly wider posteriorly than laterally (Fig. <xref ref-type="fig" rid="F4">26</xref>); length of malar space 1.9 times basal width of mandible, malar depression absent.</p><p>
            <italic>Mesosoma</italic>. Length of mesosoma 1.2 times as long as high; pronotal side smooth and largely glabrous, anteriorly very short; mesopleuron mainly smooth, with satin sheen, punctulate and medially flattened; pleural sulcus mainly micro-crenulate; metapleuron with some micro-sculpture; mesoscutum with some micro-sculpture, with satin sheen and with dense short pubescence between sparse long setae, without medio-posterior groove; notauli absent on disc; scutellar sulcus very deep; scutellum strongly convex, far above level of mesoscutum (Fig. <xref ref-type="fig" rid="F4">23</xref>), largely smooth and setose; propodeum smooth and shiny, posterior face angled with dorsal face (Fig. <xref ref-type="fig" rid="F4">21</xref>), without areolation and laterally with few long setae.</p><!--PageBreak--><!--PageBreak--><p>
            <italic>Wings</italic>. Fore wing: pterostigma concave baso-posteriorly (Fig. <xref ref-type="fig" rid="F4">25</xref>); pterostigma twice as long as wide and vein 1-R1 largely absent; first subdiscal cell open posteriorly and apically (Fig. <xref ref-type="fig" rid="F4">21</xref>), vein 2-1A absent.</p><p>
            <italic>Legs</italic>. Hind coxa mainly smooth, punctulate and setose; tarsal claws medium-sized and very slender; fore tarsal segments slender (secondfourth segments distinctly longer than wide in dorsal view), with rather short setae and with long apical bristles (Fig. <xref ref-type="fig" rid="F4">21</xref>); length of femur, tibia and basitarsus of hind leg 3.6, 6.8 and 5.4 times as long as wide, respectively; hind femur subbasally and hind tibia medially widened (Fig. <xref ref-type="fig" rid="F4">24</xref>), both with erect setae; inner hind tibial spur 0.2 times as long as hind basitarsus.</p><p>
            <italic>Metasoma</italic>. First tergite smooth, rather convex and moderately shiny, its maximum width at level of spiracles of ♀ 0.9 times distance between spiracle and apex of tergite (Fig. <xref ref-type="fig" rid="F4">27</xref>), weakly diverging posteriorly, tergite 1.3 times as long as wide apically; second tergite smooth and setose, third and following tergites smooth and only with a subapical row of setae; length of visible (and sparsely setose) part of elliptical ovipositor sheath 0.05 times fore wing in paratype with complete wings.</p><p>
            <italic>Colour</italic>. Head (but clypeus brown), metasoma (but first tergite basally, narrowly apically and second tergite basally yellow) and mesoscutum (except brown notaulic courses) dark brown; antenna, palpi, mandible, tegulae, legs (but femora and tibiae brown) and propodeum brownish yellow; ovipositor sheath mainly dark brown, slightly paler than tergites; pterostigma (but basally and apically yellowish) and veins dark brown; wing membrane infuscate near veins and pterostigma.</p><p>
            <italic>Variation</italic>. Antenna of ♀ with 15 (3) segments; length of complete fore wing 1.8 mm and of body 2.2 mm; first tergite 1.3–1.5 times as long as wide apically; femora and tibiae brown or largely dark brown.</p></tp:treatment-sec><tp:treatment-sec sec-type="biology" id="SECID0E4UAG"><title>Biology.</title><p>Endoparasitoid of the aphid <italic><tp:taxon-name><tp:taxon-name-part taxon-name-part-type="genus">Forda</tp:taxon-name-part> <tp:taxon-name-part taxon-name-part-type="species">formicaria</tp:taxon-name-part></tp:taxon-name></italic> (von Heyden, 1837) and a social parasite in nest of <tp:taxon-name><tp:taxon-name-part taxon-name-part-type="genus">Lasius</tp:taxon-name-part> (<tp:taxon-name-part taxon-name-part-type="subgenus">Lasius</tp:taxon-name-part>) <tp:taxon-name-part taxon-name-part-type="species">grandis</tp:taxon-name-part></tp:taxon-name> Forel, 1909. The ant is known from the Iberian Peninsula, Maghreb, Balearic Islands, Macaronesia and SE France (<ext-link xmlns:xlink="http://www.w3.org/1999/xlink" xlink:type="simple" ext-link-type="uri" xlink:href="http://antmaps.org/?mode=species&amp;species=Lasius.grandis">http://antmaps.org/?mode=species&amp;species=Lasius.grandis</ext-link>).</p></tp:treatment-sec><tp:treatment-sec sec-type="distribution" id="SECID0EPWAG"><title>Distribution.</title><p>Spain.</p></tp:treatment-sec><tp:treatment-sec sec-type="etymology" id="SECID0EUWAG"><title>Etymology.</title><p>Named “<tp:taxon-name><tp:taxon-name-part taxon-name-part-type="species">tibiator</tp:taxon-name-part></tp:taxon-name>” (“tibia” is Latin for “shinbone”), because of the aberrant hind tibia.</p></tp:treatment-sec><tp:treatment-sec><!--Section generated to contain objects referenced in tp:taxon-treatment.--><fig id="F4" position="float" orientation="portrait"><label>Figures 21–27.</label><caption><p>
          <italic><tp:taxon-name><tp:taxon-name-part taxon-name-part-type="genus">Paralipsis</tp:taxon-name-part> <tp:taxon-name-part taxon-name-part-type="species">tibiator</tp:taxon-name-part></tp:taxon-name></italic> van Achterberg &amp; Ortiz de Zugasti, sp. n, female, holotype. <bold>21</bold> habitus lateral <bold>22</bold> head anterior <bold>23</bold> head and mesosoma lateral <bold>24</bold> hind leg <bold>25</bold> wings <bold>26</bold> mesosoma dorsal <bold>27</bold> propodeum and first metasomal tergite dorsal.</p></caption><graphic xmlns:xlink="http://www.w3.org/1999/xlink" xlink:href="zookeys-606-025-g004.jpg" position="float" orientation="portrait" xlink:type="simple" id="oo_96735.jpg"/></fig></tp:treatment-sec></tp:taxon-treatment>
